# Supplementary material for: Responses of the Soil Microbial Community to Salinity Stress in Maize Fields
Source: Biology (Basel). 2021 Oct 29;10(11):1114. doi: 10.3390/biology10111114 (PMC8614889; doi:10.3390/biology10111114)
Supplement: Supplementary file 1 [file biology-10-01114-s001.zip]

Archive with 1 entries (1 files):
- biology-1417042-supplementary.pdf
